# Supplementary material for: The Generation of Genetically Engineered Human Induced Pluripotent Stem Cells Overexpressing IFN-β for Future Experimental and Clinically Oriented Studies
Source: Int J Mol Sci. 2024 Nov 20;25(22):12456. doi: 10.3390/ijms252212456 (PMC11595023; doi:10.3390/ijms252212456)
Supplement: Supplementary file 1 [file ijms-25-12456-s001.zip]

Archive with 2 entries (2 files):
- Supplement_Figure_S1,S2,S3,S4,S5.pdf
- Supplement_Table_S1,S2.xlsx
