# Supplementary material for: The Generation of Genetically Engineered Human Induced Pluripotent Stem Cells Overexpressing IFN-β for Future Experimental and Clinically Oriented Studies
Source: Int J Mol Sci. 2024 Nov 20;25(22):12456. doi: 10.3390/ijms252212456 (PMC11595023; doi:10.3390/ijms252212456)
Supplement: Supplementary file 1 [file ijms-25-12456-s001.zip › Supplement_Table_S1,S2.xlsx]

## Sheet: Content
SUPPLEMENTAL DATA
The generation of genetically engineered human induced pluripotent stem cells overexpressing IFN-β for future experimental and clinically oriented studies
Olga Sheveleva1*, Elena Protasova1, Elena Grigor’eva2, Nina Butorina1, Valeriia Kuziaeva1, Daniil Antonov1,Victoria Melnikova3, Sergey Medvedev2, Irina Lyadova1*
1 Laboratory of Cellular and Molecular Basis of Histogenesis, Koltzov Institute of Developmental Biology of the Russian Academy of Sciences, Moscow, 119334, Russia 2 Laboratory of Developmental Epigenetics, Institute of Cytology and Genetics, Siberian Branch of Russian Academy of Sciences, Novosibirsk, 630090, Russia 3 Laboratory of Comparative Developmental Physiology, Koltzov Institute of Devel…
Table S1	Table S1. Reagents used in the study
Table S2	Table S2. Primers and probes used in PCR and RT-qPCR

## Sheet: Table_S1_Reagents
Supplementary Table S1. Reagents used in the study
Group of reagents	Media and supplements	Supplier	Cat number
Media	DMEM/F12 medium	Gibco™, Waltham, MA, USA	L0092
	KnockOut Serum Replacement	Gibco™	10829018
	mTeSR™1 medium	StemCell Technologies, Vancouver, Canada	85850
	RPMI-1640	Biowest, Bradenton, USA	L0492
	STEMdiff™ Trilineage Ectoderm Medium	StemCell Technologies	5231
Supplements	FCS	HyClone, Logan, UT, USA	SH30070.03
	GlutaMAX Supplement	Thermo Fisher Scientific, Waltham, MA, USA	35050038
	KnockOut™ Serum Replacement	Thermo Fisher Scientific	10828028
	Non-essential amino acids	Thermo Fisher Scientific	7600
	Penicillin/streptomycin	Thermo Fisher Scientific	15240062
	β-mercaptoethanol	Sigma-Aldrich, St. Louis, MO, USA	M6250
Growth factors and other reagents used for iPSC maintenance	Agarose	Sigma-Aldrich	A9539
	FGF-2	SCI Store, Moscow, Russia	PSG060-100
	Collagenase IV	Gibco™/Thermo Fisher Scientific	17104-019
	Matrigel	Corning, NY, USA	354377
	Recombinant human IFN-β	Cloud-Clone Corp., Houston, TX, USA	APA222Hu01
	TrypLE Express Enzyme	Thermo Fisher Scientific	12605010
	Thiazovivin	Sigma-Aldrich	SML104
Plasmids, transfection and clone selection	AAVS1_Puro_PGK1_3xFLAG_Twin_Strep vector	Addgene, Watertown, MA, USA	68375
	Neon™ Transfection System 100 µL Kit	Invitrogen™, Waltham, MA, USA	MPK10025
	pX458-AAVS1	Addgene	113194
	Pyromycin dihydrochloride	AppliChem, Omaha, NE, USA	A2856
	Restriction endonucleases CciNI	SibEnzyme, Novosibirsk, Russia	SE-E203
	Restriction endonucleases PmeI	New England Biolabs, Ipswich, MA, USA	R0560S
	QuickExtract™DNA Extraction Solution	Lucigen, Middleton, WI, USA	QE0905T
Plastic ware	Petri dishes 10 cm2	Corning	70665
	48-well,12-well, 6-well plates	Corning	3513, 3506, 3548
	6-well ultralow adhesive plates	Corning	3471
RNA isolation and real-time PCR	ExtractRNA reagent	Evrogen, Moscow, Russia	BC032
	HS Taq DNA polymerase kit	Evrogen	PK018
	M-MuLV–RH first strand cDNA synthesis kit	Biolabmix, Novosibirsk, Russia	R01-50
	RNA extraction kit	ELK Biotechnology, Wuhan, China	EP014X1
	RNeasy Mini kit	Qiagen, Germantown, MA, USA	74104
	Q5® High-Fidelity DNA Polymerase	New England Biolabs	M0491S
Western blotting	cOmplete™ Protease Inhibitor Cocktail, tablets	Roche, Basel, ‎Switzerland	11697498001
	GVS 0.45µm NitroPure™ membranes	GVS Life Sciences, Bologna, Italy	1212590
	ECL Western Blotting Detection Kit	Amersham, Slough, Buckinghamshire, UK	RPN2108
	HRP polyclonal goat anti-mouse IgG	Biolegend, San Diego, California, USA	405307
	HRP polyclonal goat anti-rabbit IgG	Jackson ImmunoResearch, West Grove, PA, USA	AB_2313585
	Mouse anti-human actin-β monoclonal antibodies	Abcam, Cambridge, UK	ab253283
	Mouse anti-human OCT-4 monoclonal antibodies	Abcam	ab184665
	Rabbit anti-human-HSP90 polyclonal antibodies	Sigma-Aldrich	SAB4300541
	Rabbit anti-human-IFN-β polyclonal antibodies	FineTest Biotech Inc., Wuhan, Hubei, China	FNab10475
	Rabbit anti-human-PAX6 polyclonal antibody	Cloud-Clone Corp.	PAH446Ra01
	Nonfat Dry Milk	Cell Signaling technology, Danvers, MA, USA	9999
	Pierce™ BCA Protein Assay Kit	Thermo Fisher Scientific	23225
	RIPA Lysis and Extraction Buffer	Thermo Fisher Scientific	89900
	Tween-20	Sigma-Aldrich	P9416
Flow cytometry, karyotyping, histochemistry and immunofluorescence	Alkaline Phosphatase kit	Sigma-Aldrich	SD86R1KT
	Colcemid	Biolot, Saint Petersburg, Russia	1.4.02.
	BSA	Sigma-Aldrich	SH30574.02
	Dako fluorescent mounting medium	Agilent, Santa Clara, USA	S302380-2
	DAPI	BioLegend	422801
	Donkey anti-Mouse IgG (H+L) Highly Cross-Adsorbed Secondary Polyclonal Antibody, Alexa Fluor™ 488	Invitrogen™	A21202
	Goat anti-Rabbit IgG (H+L) Cross-Adsorbed Secondary Polyclonal Antibody, Alexa Fluor™ 488	Invitrogen™	A11008
	Goat anti-Rabbit IgG (H+L) Secondary Polyclonal Antibody, Alexa Fluor™ 546	Invitrogen™	A11035
	Goat anti-Rabbit Secondary Polyclonal Antibody, Alexa Fluor™ 568	Invitrogen™	A11011
	Mouse Monoclonal Anti-TUBB3 Antibody	Abclonal, Woburn, USA	A18132
	Rabbit Monoclonal Anti-ACTA2 Antibody	Abclonal	A17910
	Rabbit Monoclonal anti-SOX2 Antibody	Abclonal	A11501
	Rabbit Polyclonal anti-AFP Antibody	Huabio, Woburn, MA, USA	ER80601
	Rabbit monoclonal anti-OCT4 Antibody	Abcam	ab19857
	Sheep serum	Sigma-Aldrich	S2263
	Triton-X100	Sigma-Aldrich	X100-500ML
	Human Interferon-β ELISA Kit	Cusabio, Houston, Texas, United States	CSB-E09889h
	Human Interferon-β recombinant	Cloud-Clone Corp., Houston, TX, USA	APA222Hu01
Other reagents	Mycoreport	Evrogen	MR001
	LIVE/DEAD™ Fixable Far Red Dead Cell Stain Kit	Invitrogen™	L34974
	Paraformaldehyde	Sigma-Aldrich	30525-89-4
	Phorbol 12-myristate-13-acetate, PMA	Sigma-Aldrich	19144

## Sheet: Table_S2_Primers
Supplementary Table 2 Primers and probes used in PCR and RT-qPCR
Assays	Gene/purpose	Primer	Sequence
PCR for iPSC clone selection	Wild-type AAVS1 locus, without target insert	AAVS1_WT-F	CTCTGGCTCCATCGTAAGCAA
		AAVS1_WT-R	CCCAAAGTACCCCGTCTCCC
	IFNB1 plasmid insert position determination	HA_L-OUT	CCGGACCACTTTGAGCTCTAC
		Puro_in-R	AGGCGCACCGTGGGCTTGTAC
	Determination of the presence of non-target inserts of IFNB1 plasmid in the genome	pRS-marker	CGGCATCAGAGCAGATTGTA
		Puro_in-R	AGGCGCACCGTGGGCTTGTAC
	IFNB1, containing sites of restriction endonucleases	IFNB1-F-CciNI	TTCGCGGCCGCACCATGACCAACAAGTGTCTCCTC
		IFNB1-R-PmeI	CTAGTTTAAACTCAGTTTCGGAGGTAACCTGT
Primers and probes used for real-time PCR	GAPDH	Forward	GAAGGTGAAGGTCGGAGTC
		Reverse	GAAGATGGTGATGGGATTTC
		Probe	FAM-CCATCAATGACCCCTTCATTGACC-BHQ
	RPL27	Forward	GGACGCAAAGCTGTCATC
		Reverse	CAATTCCAGCCACCAGAG
		Probe	FAM-ATGGCACCTCAGATCGCCCCTA-BHQ1
	IFNB1	Forward	GAACTTTGACATCCCTGAGGAG
		Reverse	CCAGTGCTAGATGAATCTTGTCTG
		Probe	FAM-CAGAAGGAGGACGCCGCATTG-BHQ1
	SOX2	Forward	CTCGCAGACCTACATGAACG
		Reverse	GAGCCAAGAGCCATGCC
		Probe	FAM-CCACCTACAGCATGTCCTACTCG-BHQ1
	OCT4	Forward	GGGTTCTATTTGGGAAGGTATT
		Reverse	GGGTTTCTGCTTTGCATATCT
		Probe	FAM-CCATCTGCCGCTTTGAGGCTCT-BHQ1
	NANOG	Forward	GAAATACCTCAGCCTCCAGC
		Reverse	TGCCACCTCTTAGATTTCATTC
		Probe	FAM-CTCTCCAACATCCTGAACCTCAGCT-BHQ1
	AFP	Forward	GCACACAAAAAGCCCACTC
		Reverse	CTTCTTGCTATCTCATAAATGAAT
		Probe	FAM-CCCACTTTTCCAAGTTCCAGAACC-BHQ1
	PAX6	Forward	CACCCGCCCTGGTTGG
		Reverse	CGTTGGAACTGATGGAGTTG
		Probe	FAM-CAACCTACGCAAGATGGCTGC-BHQ1
	MSX1	Forward	GCGCCAAGGCAAAGAGAC
		Reverse	CGCCGAGAGGGAAGGAG
	GATA4	Forward	GCGGTGCTTCCAGCAACTCCA
		Reverse	GACATCGCACTGACTGAGAACG
	HHEX	Forward	CCAGGTGAGATTCTCCAACGAC
		Reverse	CTCCATTTAGCGCGTCGATTCTG
	SOX17	Forward	ACGCTTTCATGGTGTGGGCTAAG
		Reverse	GTCAGCGCCTTCCACGACTTG
	HAND1	Forward	CAAGGATGCACAGTCTGGCGAT
		Reverse	GCAGGAGGAAAACCTTCGTGCT
	TBXT	Forward	CCCGACTCGCCCAACTT
		Reverse	GGACCCCCAACTCTCACTATGT
	SNAI2	Forward	ATCTGCGGCAAGGCGTTTTCCA
		Reverse	GAGCCCTCAGATTTGACCTGTC
	LHX2	Forward	ACGCCAAGGACTTGAAGCAGCT
		Reverse	TTTCCTGCCGTAAGAGGTTGCG
	MAP2	Forward	AGGCTGTAGCAGTCCTGAAAGG
		Reverse	CTTCCTCCACTGTGACAGTCTG
	SOX1	Forward	GAGTGGAAGGTCATGTCCGAGG
		Reverse	CCTTCTTGAGCAGCGTCTTGGT
	OTX2	Forward	GGAAGCACTGTTTGCCAAGACC
		Reverse	CTGTTGTTGGCGGCACTTAGCT
	MX1	Forward	GTTTCCGAAGTGGACATCGCA
		Reverse	CTGCACAGGTTGTTCTCAGC
	IRF7	Forward	GCTGGACGTGACCATCATGTA
		Reverse	GGGCCGTATAGGAACGTGC
	IRF9	Forward	GCCCTACAAGGTGTATCAGTTG
		Reverse	TGCTGTCGCTTTGATGGTACT
	OAS	Forward	CTGATGCAGGAACTGTATAGCAC
		Reverse	CACAGCGTCTAGCACCTCTT
	ISG15	Forward	CGCAGATCACCCAGAAGATCG
		Reverse	TTCGTCGCATTTGTCCACCA
